# Supplementary material for: Morphophysiological Responses of Two Riparian Species Exposed to Water Restriction and Light Protection Conditions
Source: Plants (Basel). 2026 Jan 14;15(2):259. doi: 10.3390/plants15020259 (PMC12844739; doi:10.3390/plants15020259)
Supplement: Supplementary file 1 [file plants-15-00259-s001.zip]

Archive with 1 entries (1 files):
- plants-4039126-supplementary.xlsx
