# Supplementary material for: Morphophysiological Responses of Two Riparian Species Exposed to Water Restriction and Light Protection Conditions
Source: Plants (Basel). 2026 Jan 14;15(2):259. doi: 10.3390/plants15020259 (PMC12844739; doi:10.3390/plants15020259)
Supplement: Supplementary file 1 [file plants-15-00259-s001.zip › plants-4039126-supplementary.xlsx]

## Sheet: Persea lingue
Table S1: Original dataset.
tiempo	Combi	codigo	protec	regar	mpa	fv_fm_pre	psll	qp	npq	etr
Inicial	INI_MALLA_CONTROL	M-C	Malla	Control	-0.72	0.797	0.031	0.09	3.1	23.1
Inicial	INI_MALLA_CONTROL	M-C	Malla	Control	-0.63	0.828	0.077	0.23	2.6	58
Inicial	INI_MALLA_CONTROL	M-C	Malla	Control	-0.59	0.824	0.065	0.15	2.6	49.2
Inicial	INI_MALLA_CONTROL	M-C	Malla	Control	-0.57	0.774	0.022	0.08	2.4	16.6
Inicial	INI_MALLA_CONTROL	M-C	Malla	Control	-0.57	0.812	0.026	0.07	2.8	19.7
Inicial	INI_MALLA_RESTRIC	M-R	Malla	Restricción	-0.76	0.792	0.076	0.17	2.3	57.8
Inicial	INI_MALLA_RESTRIC	M-R	Malla	Restricción	-0.68	0.847	0.014	0.03	2.3	10.4
Inicial	INI_MALLA_RESTRIC	M-R	Malla	Restricción	-0.5	0.746	0.04	0.1	2.6	30.2
Inicial	INI_MALLA_RESTRIC	M-R	Malla	Restricción	-0.43	0.821	0.031	0.08	2.6	23.4
Inicial	INI_MALLA_RESTRIC	M-R	Malla	Restricción	-0.35	0.843	0.051	0.11	2.1	38.7
Inicial	INI_MALLA_RESTRIC	M-R	Malla	Restricción	-0.22	0.881	0.06	0.17	2.4	45.6
Inicial	INI_SP_CONTROL	SP-C	Sin protección	Control	-0.82	0.713	0.029	0.1	2.6	21.8
Inicial	INI_SP_CONTROL	SP-C	Sin protección	Control	-0.72	0.736	0.04	0.19	3.3	29.9
Inicial	INI_SP_CONTROL	SP-C	Sin protección	Control	-0.4	0.782	0.052	0.17	3.3	39.5
Inicial	INI_SP_RESTRIC	SP-R	Sin protección	Restricción	-0.83	0.794	0.032	0.09	2.7	24.1
Inicial	INI_SP_RESTRIC	SP-R	Sin protección	Restricción	-0.79	0.585	0.057	0.12	1.8	43.1
Inicial	INI_SP_RESTRIC	SP-R	Sin protección	Restricción	-0.76	0.73	0.024	0.12	2.7	18.3
Inicial	INI_SP_RESTRIC	SP-R	Sin protección	Restricción	-0.49	0.779	0.079	0.2	2.8	59.5
Inicial	INI_SP_RESTRIC	SP-R	Sin protección	Restricción	-0.38	0.645	0.044	0.14	2.3	33.5
Restriccion Severa	RES_MALLA_CONTROL	M-C	Malla	Control	-0.73	0.828	0.063	0.13	1.9	47.5
Restriccion Severa	RES_MALLA_CONTROL	M-C	Malla	Control	-0.57	0.815	0.076	0.17	2.1	57.7
Restriccion Severa	RES_MALLA_CONTROL	M-C	Malla	Control	-0.4	0.873	0.07	0.16	2.6	52.9
Restriccion Severa	RES_MALLA_CONTROL	M-C	Malla	Control	-0.38	0.809	0.05	0.1	1.6	37.9
Restriccion Severa	RES_MALLA_CONTROL	M-C	Malla	Control	-0.33	0.886	0.037	0.08	2.4	28.2
Restriccion Severa	RES_MALLA_CONTROL	M-C	Malla	Control	-0.21	0.841	0.063	0.14	2.5	47.7
Restriccion Severa	RES_MALLA_RESTRIC	M-R	Malla	Restricción	-2.78	0.656	0.011	0.05	0.1	8.2
Restriccion Severa	RES_MALLA_RESTRIC	M-R	Malla	Restricción	-1.48	0.858	0.083	0.19	1.9	63.1
Restriccion Severa	RES_MALLA_RESTRIC	M-R	Malla	Restricción	-1.19	0.846	0.082	0.22	2	62.3
Restriccion Severa	RES_MALLA_RESTRIC	M-R	Malla	Restricción	-1.09	0.853	0.023	0.05	1.4	17.6
Restriccion Severa	RES_MALLA_RESTRIC	M-R	Malla	Restricción	-1	0.836	0.067	0.17	2.6	50.6
Restriccion Severa	RES_MALLA_RESTRIC	M-R	Malla	Restricción	-0.91	0.825	0.04	0.09	1.9	30.2
Restriccion Severa	RES_SP_CONTROL	SP-C	Sin protección	Control	-0.8	0.727	0.088	0.21	2.1	66.6
Restriccion Severa	RES_SP_CONTROL	SP-C	Sin protección	Control	-0.59	0.676	0.027	0.08	2.9	20.3
Restriccion Severa	RES_SP_CONTROL	SP-C	Sin protección	Control	-0.56	0.768	0.049	0.12	2.4	37.4
Restriccion Severa	RES_SP_CONTROL	SP-C	Sin protección	Control	-0.55	0.768	0.068	0.17	2.2	51.2
Restriccion Severa	RES_SP_CONTROL	SP-C	Sin protección	Control	-0.4	0.675	0.042	0.14	2.9	32.1
Restriccion Severa	RES_SP_CONTROL	SP-C	Sin protección	Control	-0.31	0.674	0.067	0.15	2.1	50.3
Restriccion Severa	RES_SP_RESTRIC	SP-R	Sin protección	Restricción	-1.7	0.767	0.044	0.13	1.7	33.4
Restriccion Severa	RES_SP_RESTRIC	SP-R	Sin protección	Restricción	-1.42	0.771	0.076	0.2	2	57.8
Restriccion Severa	RES_SP_RESTRIC	SP-R	Sin protección	Restricción	-1.13	0.763	0.06	0.13	1.8	45.4
Restriccion Severa	RES_SP_RESTRIC	SP-R	Sin protección	Restricción	-1.05	0.791	0.095	0.24	1.9	72.2
Restriccion Severa	RES_SP_RESTRIC	SP-R	Sin protección	Restricción	-0.96	0.905	0.00725328	0.0389389	0.262747	5.5279
Restriccion Severa	RES_SP_RESTRIC	SP-R	Sin protección	Restricción	-0.67	0.814	0.087	0.21	2.4	66
Rehidratacion	REH_MALLA_CONTROL	M-C	Malla	Control	-0.69	0.82	0.011	0.17	2.5	51.5
Rehidratacion	REH_MALLA_CONTROL	M-C	Malla	Control	-0.6	0.824	0.005	0.18	2.1	53
Rehidratacion	REH_MALLA_CONTROL	M-C	Malla	Control	-0.55	0.79	0.018	0.13	1.9	42.1
Rehidratacion	REH_MALLA_CONTROL	M-C	Malla	Control	-0.5	0.803	0.112	0.1	1.9	25.3
Rehidratacion	REH_MALLA_CONTROL	M-C	Malla	Control	-0.48	0.825	0.016	0.23	2	72.7
Rehidratacion	REH_MALLA_CONTROL	M-C	Malla	Control	-0.29	0.847	0.004	0.15	2.4	43
Rehidratacion	REH_MALLA_RESTRIC	M-R	Malla	Restricción	-0.68	0.777	0.005	0.15	1.9	50.9
Rehidratacion	REH_MALLA_RESTRIC	M-R	Malla	Restricción	-0.57	0.821	0.07	0.09	1.9	36.4
Rehidratacion	REH_MALLA_RESTRIC	M-R	Malla	Restricción	-0.47	0.823	0.004	0.15	2	48.5
Rehidratacion	REH_MALLA_RESTRIC	M-R	Malla	Restricción	-0.36	0.825	0.005	0.13	2.1	45.5
Rehidratacion	REH_MALLA_RESTRIC	M-R	Malla	Restricción	-0.29	0.785	0.009	0.14	2.2	47.1
Rehidratacion	REH_MALLA_RESTRIC	M-R	Malla	Restricción	-0.13	0.812	0.003	0.15	1.9	53
Rehidratacion	REH_SP_CONTROL	SP-C	Sin protección	Control	-1.06	0.788	0.585	0.04	2	15.5
Rehidratacion	REH_SP_CONTROL	SP-C	Sin protección	Control	-1	0.797	0.063	0.1	2.4	29.8
Rehidratacion	REH_SP_CONTROL	SP-C	Sin protección	Control	-0.72	0.729	0.004	0.11	2	43.3
Rehidratacion	REH_SP_CONTROL	SP-C	Sin protección	Control	-0.69	0.838	0.002	0.18	1.9	45.8
Rehidratacion	REH_SP_CONTROL	SP-C	Sin protección	Control	-0.68	0.757	0.084	0.19	1.9	70.8
Rehidratacion	REH_SP_CONTROL	SP-C	Sin protección	Control	-0.58	0.771	0.01	0.1	1.7	32.4
Rehidratacion	REH_SP_RESTRIC	SP-R	Sin protección	Restricción	-1.81	0.767	0.064	0.14	1.4	52.8
Rehidratacion	REH_SP_RESTRIC	SP-R	Sin protección	Restricción	-1.2	0.788	0.126	0.15	1.2	52.3
Rehidratacion	REH_SP_RESTRIC	SP-R	Sin protección	Restricción	-1.13	0.741	0.036	0.12	2.3	42.9
Rehidratacion	REH_SP_RESTRIC	SP-R	Sin protección	Restricción	-0.87	0.797	0.182	0.18	2.5	57.4
Rehidratacion	REH_SP_RESTRIC	SP-R	Sin protección	Restricción	-0.55	0.661	0.026	0.14	2.3	50.9
Rehidratacion	REH_SP_RESTRIC	SP-R	Sin protección	Restricción	-0.47	0.744	0.026	0.12	2.2	40.1

## Sheet: Drymis winteri
tiempo	Combi	codigo	protec	regar	mpa	fv_fm_pre	psll	qp	npq	etr
Inicial	INI_MALLA_CONTROL	M-C	Malla	Control	-0.54	0.79558	0.635	0.832869	0.820359	30.461
Inicial	INI_MALLA_CONTROL	M-C	Malla	Control	-0.47	0.71	0.09	0.29	4.6	74.2
Inicial	INI_MALLA_CONTROL	M-C	Malla	Control	-0.43	0.8	0.115	0.28	2.1	84.3
Inicial	INI_MALLA_CONTROL	M-C	Malla	Control	-0.39	0.807882	0.055	0.948865	0.846645	18.942
Inicial	INI_MALLA_CONTROL	M-C	Malla	Control	-0.19	0.743353	0.465	0.783821	0.135514	11.0577
Inicial	INI_MALLA_CONTROL	M-C	Malla	Control	-0.16	0.78	0.011	0.13	3.2	9.6
Inicial	INI_MALLA_RESTRIC	M-R	Malla	Restricción	-0.51	0.84	0.066	0.14	3.2	65.8
Inicial	INI_MALLA_RESTRIC	M-R	Malla	Restricción	-0.45	0.852381	0.362	0.631077	1.8375	102.707
Inicial	INI_MALLA_RESTRIC	M-R	Malla	Restricción	-0.41	0.772467	0.217	0.5327	3.12264	184.346
Inicial	INI_MALLA_RESTRIC	M-R	Malla	Restricción	-0.3	0.84	0.271	0.21	1	24.2
Inicial	INI_MALLA_RESTRIC	M-R	Malla	Restricción	-0.219	0.783694	0.265	0.807574	1.19658	21.4041
Inicial	INI_SP_CONTROL	SP-C	Sin protección	Control	-0.57	0.8	0.058	0.16	2.2	45.7
Inicial	INI_SP_CONTROL	SP-C	Sin protección	Control	-0.38	0.764103	0.038	0.101472	1.39048	30.6303
Inicial	INI_SP_CONTROL	SP-C	Sin protección	Control	-0.37	0.847566	0.13	0.25	4.3	59.4
Inicial	INI_SP_CONTROL	SP-C	Sin protección	Control	-0.2	0.8	0.039	0.07	1.5	23.5
Inicial	INI_SP_CONTROL	SP-C	Sin protección	Control	-0.17	0.87	0.103	0.32	2.7	37.2
Inicial	INI_SP_RESTRIC	SP-R	Sin protección	Restricción	-0.42	0.74	0.083	0.23	3.2	38.1
Inicial	INI_SP_RESTRIC	SP-R	Sin protección	Restricción	-0.32	0.755376	0.089	0.253798	2.03226	77.3588
Inicial	INI_SP_RESTRIC	SP-R	Sin protección	Restricción	-0.27	0.78	0.227	0.67	1.1	32.1
Inicial	INI_SP_RESTRIC	SP-R	Sin protección	Restricción	-0.23	0.74	0.056	0.18	0.7	44.2
Restriccion Severa	RES_MALLA_CONTROL	M-C	Malla	Control	-0.38	0.820513	0.096	0.221282	3.34783	59.5123
Restriccion Severa	RES_MALLA_CONTROL	M-C	Malla	Control	-0.35	0.758794	0.125	0.374431	4.28	79.0787
Restriccion Severa	RES_MALLA_CONTROL	M-C	Malla	Control	-0.25	0.847242	0.111	0.276749	4.36667	68.9021
Restriccion Severa	RES_MALLA_CONTROL	M-C	Malla	Control	-0.19	0.811094	0.04	0.112401	3.49	26.6336
Restriccion Severa	RES_MALLA_CONTROL	M-C	Malla	Control	-0.11	0.821767	0.09	0.165662	3.125	58.4496
Restriccion Severa	RES_MALLA_CONTROL	M-C	Malla	Control	-0.1	0.813802	0.932	0.46349	5.16176	57.7383
Restriccion Severa	RES_MALLA_RESTRIC	M-R	Malla	Restricción	-1.554	0.692521	0.032	0.045747	0.677249	20.559
Restriccion Severa	RES_MALLA_RESTRIC	M-R	Malla	Restricción	-0.83	0.7856	0.103	0.397158	2.25862	62.7538
Restriccion Severa	RES_MALLA_RESTRIC	M-R	Malla	Restricción	-0.66	0.812721	0.119	0.309298	3.0119	73.7705
Restriccion Severa	RES_MALLA_RESTRIC	M-R	Malla	Restricción	-0.64	0.755218	0.119	0.34838	2.16418	74.8439
Restriccion Severa	RES_MALLA_RESTRIC	M-R	Malla	Restricción	-0.48	0.799655	0.087	0.1735	3.57391	58.6415
Restriccion Severa	RES_MALLA_RESTRIC	M-R	Malla	Restricción	-0.38	0.805412	0.07	0.695403	3.7	44.6859
Restriccion Severa	RES_SP_CONTROL	SP-C	Sin protección	Control	-0.473	0.826154	0.072	0.112171	1.35266	45.1951
Restriccion Severa	RES_SP_CONTROL	SP-C	Sin protección	Control	-0.47	0.626214	0.049	0.0869598	1.41259	30.3158
Restriccion Severa	RES_SP_CONTROL	SP-C	Sin protección	Control	-0.33	0.630282	0.085	0.747237	1.54255	54.0523
Restriccion Severa	RES_SP_CONTROL	SP-C	Sin protección	Control	-0.31	0.830709	0.098	0.156693	3.2549	56.3725
Restriccion Severa	RES_SP_CONTROL	SP-C	Sin protección	Control	-0.27	0.821203	0.027	0.048737	2.22819	17.6013
Restriccion Severa	RES_SP_RESTRIC	SP-R	Sin protección	Restricción	-1.94	0.730978	0.054	0.149781	2.14286	34.2506
Restriccion Severa	RES_SP_RESTRIC	SP-R	Sin protección	Restricción	-1.28	0.644128	0.018	0.0255035	0.975904	11.5054
Restriccion Severa	RES_SP_RESTRIC	SP-R	Sin protección	Restricción	-1.1	0.741379	0.056	0.0499446	0.698675	33.4986
Restriccion Severa	RES_SP_RESTRIC	SP-R	Sin protección	Restricción	-1.07	0.707165	0.01	0.73301	2.18234	6.2279
Restriccion Severa	RES_SP_RESTRIC	SP-R	Sin protección	Restricción	-1.006	0.740602	0.019	0.0654154	4.03704	10.5165
Restriccion Severa	RES_SP_RESTRIC	SP-R	Sin protección	Restricción	-0.67	0.8	0.098	0.187093	2.08537	62.721
Restriccion Severa	RES_SP_RESTRIC	SP-R	Sin protección	Restricción	-0.652	0.780876	0.028	0.0409287	0.680751	17.0822
Rehidratacion	REH_MALLA_CONTROL	M-C	Malla	Control	-1.19	0.714724	0.272	0.706457	0.666667	11.375
Rehidratacion	REH_MALLA_CONTROL	M-C	Malla	Control	-0.98	0.593156	0.552	0.898723	0.506726	17.4266
Rehidratacion	REH_MALLA_CONTROL	M-C	Malla	Control	-0.93	0.661074	0.497	0.883697	0.324841	13.4488
Rehidratacion	REH_MALLA_CONTROL	M-C	Malla	Control	-0.51	0.694079	0.402	0.738088	0.266272	13.0208
Rehidratacion	REH_MALLA_CONTROL	M-C	Malla	Control	-0.43	0.733888	0.534	0.874383	0.262712	16.6394
Rehidratacion	REH_MALLA_CONTROL	M-C	Malla	Control	-0.36	0.618257	0.372	0.777309	0.814159	12.0491
Rehidratacion	REH_MALLA_RESTRIC	M-R	Malla	Restricción	-1.71	0.787746	0.39	0.688059	0.414286	18.7083
Rehidratacion	REH_MALLA_RESTRIC	M-R	Malla	Restricción	-1.58	0.979779	0.477	0.665459	0.167109	20.3393
Rehidratacion	REH_MALLA_RESTRIC	M-R	Malla	Restricción	-1.31	0.661017	0.457	0.649055	0.155556	23.4212
Rehidratacion	REH_MALLA_RESTRIC	M-R	Malla	Restricción	-0.83	0.758893	0.363	0.737347	0.708333	16.3713
Rehidratacion	REH_MALLA_RESTRIC	M-R	Malla	Restricción	-0.4	0.730978	0.303	0.633067	1.13445	14.5349
Rehidratacion	REH_MALLA_RESTRIC	M-R	Malla	Restricción	-0.21	0.750524	0.475	0.771036	0.295833	20.254
Rehidratacion	REH_SP_CONTROL	SP-C	Sin protección	Control	-1.13	0.696822	0.412	0.764355	0.470588	18.2434
Rehidratacion	REH_SP_CONTROL	SP-C	Sin protección	Control	-1.04	0.659574	0.2995	0.539174	0.232558	10.9288
Rehidratacion	REH_SP_CONTROL	SP-C	Sin protección	Control	-0.83	0.689459	0.294	0.482988	0.0035461	10.2459
Rehidratacion	REH_SP_CONTROL	SP-C	Sin protección	Control	-0.41	0.704403	0.372	0.707277	0.377778	14.947
Rehidratacion	REH_SP_CONTROL	SP-C	Sin protección	Control	-0.31	0.745358	0.345	0.544158	0.262931	13.5792
Rehidratacion	REH_SP_CONTROL	SP-C	Sin protección	Control	-0.2	0.632727	0.387	0.721679	0.408451	16.1843
Rehidratacion	REH_SP_RESTRIC	SP-R	Sin protección	Restricción	-1.25	0.753704	0.473	1.54068	1.7265	16.484
Rehidratacion	REH_SP_RESTRIC	SP-R	Sin protección	Restricción	-1.06	0.675277	0.46	0.794689	0.207071	19.9916
Rehidratacion	REH_SP_RESTRIC	SP-R	Sin protección	Restricción	-0.93	0.619247	0.412	0.825938	0.418182	14.865
Rehidratacion	REH_SP_RESTRIC	SP-R	Sin protección	Restricción	-0.84	0.638989	0.241	0.678359	0.448276	9.78219
Rehidratacion	REH_SP_RESTRIC	SP-R	Sin protección	Restricción	-0.31	0.666667	0.281	0.612	0.0431655	11.0602
Rehidratacion	REH_SP_RESTRIC	SP-R	Sin protección	Restricción	-0.24	0.715736	0.405	0.776972	0.383784	14.7784
